# Supplementary material for: Bactericidal Biodegradable Linear Polyamidoamines Obtained with the Use of Endogenous Polyamines
Source: Int J Mol Sci. 2024 Feb 22;25(5):2576. doi: 10.3390/ijms25052576 (PMC10931725; doi:10.3390/ijms25052576)
Supplement: Supplementary file 1 [file ijms-25-02576-s001.zip]

Archive with 1 entries (1 files):
- ijms-2810440-supplementary.pdf
